# Supplementary material for: Study on the releasing regularity of asphalt fume and its suppression technology
Source: PLoS One. 2025 Aug 4;20(8):e0329225. doi: 10.1371/journal.pone.0329225 (PMC12321099; doi:10.1371/journal.pone.0329225)
Supplement: S1 File — S1 Relevant data underlying Fig 5. S2 Relevant data underlying Fig 6. S3 Relevant data underlying Fig 7. S4 Relevant data underlying Fig 8. S5 Relevant data underlying Fig 11. S6 ~ 8 Relevant data underlying Fig 12. S9 ~ 11 Relevant data underlying Fig 13. S12 Relevant data underlying Fig 16. S13 Relevant data underlying Fig 21. (ZIP) [file pone.0329225.s001.zip]

Archive with 13 entries (13 files):
- Supporting Information/S1.xlsx
- Supporting Information/S10.xlsx
- Supporting Information/S11.xlsx
- Supporting Information/S12.xlsx
- Supporting Information/S13.xlsx
- Supporting Information/S2.xlsx
- Supporting Information/S3.xlsx
- Supporting Information/S4.xlsx
- Supporting Information/S5.xlsx
- Supporting Information/S6.xlsx
- Supporting Information/S7.xlsx
- Supporting Information/S8.xlsx
- Supporting Information/S9.xlsx
