# Supplementary material for: Study on the releasing regularity of asphalt fume and its suppression technology
Source: PLoS One. 2025 Aug 4;20(8):e0329225. doi: 10.1371/journal.pone.0329225 (PMC12321099; doi:10.1371/journal.pone.0329225)
Supplement: S1 File — S1 Relevant data underlying Fig 5. S2 Relevant data underlying Fig 6. S3 Relevant data underlying Fig 7. S4 Relevant data underlying Fig 8. S5 Relevant data underlying Fig 11. S6 ~ 8 Relevant data underlying Fig 12. S9 ~ 11 Relevant data underlying Fig 13. S12 Relevant data underlying Fig 16. S13 Relevant data underlying Fig 21. (ZIP) [file pone.0329225.s001.zip › Supporting Information/S1.xlsx]

## Sheet: Sheet1
Temperature (°C)	120	140	160	180
Asphalt fume emission(μg/g)	39.9	59.3	302.3	570.7
