# Supplementary material for: Study on the releasing regularity of asphalt fume and its suppression technology
Source: PLoS One. 2025 Aug 4;20(8):e0329225. doi: 10.1371/journal.pone.0329225 (PMC12321099; doi:10.1371/journal.pone.0329225)
Supplement: S1 File — S1 Relevant data underlying Fig 5. S2 Relevant data underlying Fig 6. S3 Relevant data underlying Fig 7. S4 Relevant data underlying Fig 8. S5 Relevant data underlying Fig 11. S6 ~ 8 Relevant data underlying Fig 12. S9 ~ 11 Relevant data underlying Fig 13. S12 Relevant data underlying Fig 16. S13 Relevant data underlying Fig 21. (ZIP) [file pone.0329225.s001.zip › Supporting Information/S13.xlsx]

## Sheet: Sheet1
Substances	H2S	CO2	NO2	SO2	C10H8	C12H10	C13H10	C14H10	C16H10	C8H18	C7H7Cl	C15H32
Suppressive effect of SSD asphalt(%)	66.2	56.1	60.1	57.1	72.4	80	97.1	90.8	81.9	87.4	88	76.6
