# Supplementary material for: Study on the releasing regularity of asphalt fume and its suppression technology
Source: PLoS One. 2025 Aug 4;20(8):e0329225. doi: 10.1371/journal.pone.0329225 (PMC12321099; doi:10.1371/journal.pone.0329225)
Supplement: S1 File — S1 Relevant data underlying Fig 5. S2 Relevant data underlying Fig 6. S3 Relevant data underlying Fig 7. S4 Relevant data underlying Fig 8. S5 Relevant data underlying Fig 11. S6 ~ 8 Relevant data underlying Fig 12. S9 ~ 11 Relevant data underlying Fig 13. S12 Relevant data underlying Fig 16. S13 Relevant data underlying Fig 21. (ZIP) [file pone.0329225.s001.zip › Supporting Information/S5.xlsx]

## Sheet: Sheet1
	0	1	1.5	2
1	4	1	0.3	0.2
2	4	1	0.2	0
3	4	1	0.1	0.1
4	4	1	0.2	0
5	4	1	0.3	0.1
6	4	1	0.4	0.1
7	4	1	0.5	0
8	4	1	0.3	0.1
9	4	1	0.2	0.1
10	4	1	0.1	0.1
11	4	1	0	0.1
12	4	1	0.1	0.1
13	4	1	0.3	0.1
14	4	1	0.5	0.1
15	4	1	0	0.1
16	4	1	0.1	0.2
17	4	1	0.1	0.2
18	4	1	0.1	0.2
19	4	1	0.1	0.1
20	4	1	0.1	0
Mean value	4	1	0.2	0.1
